# Supplementary material for: Highly Enhanced OER Performance by Er-Doped Fe-MOF Nanoarray at Large Current Densities
Source: Nanomaterials (Basel). 2021 Jul 16;11(7):1847. doi: 10.3390/nano11071847 (PMC8308314; doi:10.3390/nano11071847)
Supplement: Supplementary file 1 [file nanomaterials-11-01847-s001.zip]

Archive with 1 entries (1 files):
- nanomaterials-1292960-supplementary.pdf
